# Supplementary material for: DTX3L-mediated TIRR nuclear export and degradation regulates DNA repair pathway choice and PARP inhibitor sensitivity
Source: Nat Commun. 2024 Dec 5;15:10596. doi: 10.1038/s41467-024-54978-5 (PMC11618752; doi:10.1038/s41467-024-54978-5)
Supplement: Supplementary file 4 — Source Data [file 41467_2024_54978_MOESM4_ESM.xlsx]

## Sheet: Fig1
Fig. 1b					Fig. 1d
Cytoplasmic TIRR per field in U2OS cells					Cytoplasmic Flag-TIRR per field in U2OS cells
Control	IR	Cisplatin	CPT		Control	IR	Cisplatin	CPT
0.1	0.75	0.6	0.5		0.03	0.78	0.66	0.4
0	0.77	0.69	0.56		0.01	0.68	0.55	0.68
0.03	0.6	0.63	0.31		0	0.62	0.78	0.54
0.09	0.83	0.44	0.46		0	0.5	0.63	0.72
0.01	0.77	0.65	0.58		0.06	0.67	0.56	0.61
0.03	0.58	0.59	0.38		0.05	0.7	0.79	0.69
0.04	0.62	0.56	0.46		0.01	0.92	0.5	0.5
0.08	0.71	0.67	0.42		0.04	0.52	0.48	0.48
0	0.7	0.75	0.47		0.06	0.86	0.63	0.75
0.05	0.69	0.65	0.36		0.01	0.6	0.56	0.79
0.09	0.66	0.47	0.27		0	0.59	0.78	0.72
0	0.75	0.61	0.26		0.05	0.86	0.5	0.42
0.07	0.67	0.44	0.27		0	0.42	0.47	0.63
0	0.56	0.63	0.47		0.03	0.7	0.62	0.56
0.12	0.67	0.79	0.36		0.08	0.64	0.69	0.51
0.03	0.5	0.8	0.27		0	0.55	0.55	0.74
0.04	0.75	0.41	0.44		0.03	0.83	0.58	0.46
0.09	0.76	0.69	0.58		0.04	0.62	0.53	0.51
0.08	0.73	0.32	0.19		0.04	0.65	0.64	0.6
0.04	0.65	0.55	0.47		0	0.88	0.77	0.7
Fig. 1e					Fig. 1g
					Cytoplasmic TIRR per field in 53BP1 positive cells
					-	IR
					0.02	0.67
					0.01	0.63
					0.02	0.53
					0.09	0.78
					0	0.69
					0.07	0.42
					0.04	0.73
					0.03	0.35
					0.05	0.82
					0.08	0.39
					0.06	0.76
					0.01	0.49
					0.02	0.53
					0	0.69
					0.05	0.64
					0.01	0.53
					0.03	0.76
					0.02	0.39
					0.05	0.69
					0	0.4

## Sheet: Fig2
Fig. 2b					Fig. 2d
					Cytoplasmic Flag-TIRR per field in U2OS cells
					WT	WT+IR	M1	M1+IR	M2	M2+IR	M3	M3+IR
					0	0.78	0.05	0.87	0	0.88	0	0.04
					0.06	0.74	0.05	0.84	0.06	0.76	0.05	0.19
					0.05	0.79	0	0.74	0.03	0.83	0	0.02
					0	0.76	0	0.84	0	0.77	0.05	0.18
					0.05	0.8	0.08	0.9	0.09	0.84	0.09	0.02
					0	0.71	0.1	0.9	0	0.83	0	0.06
					0	0.86	0.19	0.78	0.15	0.82	0.06	0.12
					0.07	0.71	0.02	0.9	0.13	0.64	0.06	0
					0.05	0.74	0	0.76	0.16	0.86	0.1	0.09
					0.1	0.76	0.05	0.7	0.05	0.73	0.12	0.13
					0.08	0.8	0	0.68	0.07	0.81	0	0.17
					0.11	0.74	0	0.94	0.08	0.8	0.07	0.08
					0	0.82	0	0.92	0.12	0.85	0.06	0.16
					0.08	0.75	0.07	0.69	0	0.88	0.05	0.1
					0	0.83	0.08	0.68	0.01	0.67	0.06	0.1
					0.05	0.81	0.11	0.86	0	0.62	0.04	0.06
					0.11	0.81	0.08	0.59	0	0.83	0.08	0.04
					0.08	0.72	0.12	0.79	0	0.82	0.02	0.2
					0.13	0.89	0.07	0.82	0	0.8	0.08	0.17
					0	0.81	0.08	0.79	0.08	0.61	0	0.05
Fig. 2e
Fig. 2h					Fig. 2i
Cytoplasmic TIRR per field in PC-3 cells					Cytoplasmic TIRR per field in PC-3 cells
sgControl	sgXPO1	sgControl+IR	sgXPO1+IR		DMSO	KPT-330	DMSO+IR	KPT-330+IR
0.11	0.05	0.64	0.15		0.15	0.12	0.78	0.27
0	0.07	0.85	0		0.08	0.13	0.8	0.23
0.13	0	0.48	0.13		0.1	0.05	0.88	0.27
0.08	0.1	0.67	0.05		0	0.06	0.69	0.19
0.1	0	0.88	0.1		0.12	0	0.72	0.3
0.14	0.05	0.81	0.05		0.09	0.02	0.56	0.35
0.06	0.05	0.61	0		0.12	0.01	0.72	0.26
0.11	0	0.62	0.05		0	0	0.71	0.18
0.08	0.02	0.8	0.07		0.02	0.09	0.6	0.25
0.1	0.07	0.6	0		0.03	0.11	0.65	0.19
0	0.09	0.66	0.08		0	0	0.86	0.17
0	0	0.68	0.11		0.1	0	0.65	0.38
0.06	0	0.84	0.05		0.09	0.11	0.79	0.13
0	0	0.74	0.08		0	0.1	0.76	0.19
0.09	0.04	0.5	0		0.13	0	0.73	0.3
0.13	0	0.77	0.02		0.08	0.05	0.7	0.2
0.02	0	0.72	0.1		0.03	0.08	0.79	0.35
0.13	0	0.6	0.05		0.04	0.07	0.88	0.18
0.04	0.08	0.67	0		0.05	0.07	0.7	0.3
0.09	0.06	0.58	0.05		0.07	0.1	0.68	0.13

## Sheet: Fig3
Fig. 3b						Fig. 3d
MFI of TIRR in PC-3 cells						MFI of TIRR in U2OS cells
0h	2h	4h	8h			0h	2h	4h	8h
83.49	59.98	37.43	16.62			80.58	59.98	43.82	25.05
83.57	55.46	18.78	32.14			85.16	58.29	34.91	26.73
84.37	62.18	31.25	17.93			88.22	54.64	26.15	16.49
80.02	57.19	34.73	15.8			53.1	54.5	31.26	20.21
85.1	64.1	28.42	16.97			75.83	42.37	26.06	22.57
91	59.04	35.96	15.11			88.43	54.7	29.24	30.04
92.95	62.6	38.7	27.78			79.27	51.41	37.79	18.55
78.2	53.6	26.39	38.51			70.64	49.97	33.05	21.69
70.02	66.7	30.64	16.97			85.6	75.21	48.19	17.31
79.72	74.91	31.14	15.23			83.04	60.1	31.6	24.23
94.29	64.07	37.35	24.89			62.83	45.52	32.61	23.28
80.39	63.79	21.93	16.9			54.51	72.36	32.44	21.67
91.55	59.59	34.8	16.62			79.59	57.93	50.34	30.34
82.18	50.31	34.8	20.41			54.74	59.1	27.75	26.03
82.26	55.11	23.79	15.7			67.15	48.46	32.8	25.25
93.84	60.7	37.03	15			86.7	45.46	30.92	24.41
80.21	54.96	46.31	15.25			54.38	41.68	17.72	15.75
92.43	66.17	29.89	25.33			64.35	82.16	34.28	25.85
83.31	53.57	38.36	16.64			85.89	62.25	16.03	14.25
83.02	57.41	37.15	25.78			76.44	42.09	40.39	23.72
Fig. 3e							Fig. 3f
							PC-3				U2OS
							Time	1/(2^DCT) *1000	Relative mRNA expression		Time	1/(2^DCT) *1000	Relative mRNA expression
							Control	0.0805	1.0008		Control	0.0755	0.9988
								0.0746	0.927			0.0777	1.0273
								0.0854	1.0621			0.0736	0.9738
							2H	0.0782	0.9727		2H	0.0652	0.8619
								0.0784	0.9745			0.0729	0.965
								0.0749	0.9312			0.0687	0.909
							4H	0.0815	1.0134		4H	0.0792	1.0474
								0.0758	0.9425			0.0714	0.9446
								0.0796	0.9897			0.0746	0.9871
Fig. 3g			Fig. 3h				Fig. 3i						Fig. 3j
Fig. 3l					Fig. 3n
Cytoplasmic TIRR per field in PC-3 cells					Cytoplasmic TIRR per field in U2OS cells
DMSO	MLN4924	MG132			DMSO	MLN4924	MG132
0.71	0.07	0.85			0.49	0	0.72
0.8	0.1	0.87			0.69	0.1	0.7
0.66	0.08	0.88			0.72	0	0.8
0.75	0	0.84			0.69	0.11	0.79
0.61	0	0.75			0.55	0	0.7
0.89	0.16	0.79			0.66	0.02	0.91
0.81	0.09	0.69			0.51	0.15	0.8
0.72	0.11	0.86			0.79	0.05	0.68
0.84	0.07	0.87			0.56	0.07	0.72
0.88	0.06	0.9			0.53	0	0.8
0.59	0.09	0.86			0.73	0.07	0.68
0.75	0.06	0.95			0.62	0.09	0.89
0.63	0.13	0.9			0.47	0.02	0.72
0.66	0.03	0.66			0.6	0.01	0.82
0.75	0.09	0.81			0.77	0.03	0.75
0.59	0.04	0.92			0.7	0.04	0.65
0.8	0	0.8			0.48	0.08	0.77
0.65	0.07	0.79			0.78	0.05	0.76
0.55	0.08	1			0.45	0.03	0.7
0.76	0.04	0.88			0.61	0.12	0.82

## Sheet: Fig4
Fig. 4a			Fig. 4c				Fig. 4d			Fig. 4e				Fig.4f			Fig.4g
			RANK	PEP(log2FC)	E3 Ligase
			1	3.1801	TRIM26
			2	2.0543	TRIM56
			3	2.036	DTX3L
			4	1.0264	TRIP12
			5	0.954	UBE3C
			6	0.7916	UBR4
			7	0.6832	MID1
			8	0.5981	PDZRN3
			9	0.5762	RNF40
			10	0.5127	PRPF19
			11	0.3844	CUL9
			12	0.0973	HUWE1
			13	0.0066	MEX3D
			14	-0.0537	SCAF11
			15	-0.0615	MEX3A
			16	-0.0783	TRIM33
			17	-0.0948	HERC1		Fig.4h							Fig.4i				Fig.4j						Fig.4k
			18	-0.1013	TRIM25																			Relative TIRR protein level
			19	-0.1178	HERC5																			CHX(h)	sgControl			sgDTX3L
			20	-0.1265	TRIM24																			0	1.0126	0.9848	1.0025	1.1013	0.9891	0.9976
			21	-0.1428	VPS18																			2	0.8244	0.8564	0.8064	0.8911	0.9924	0.9261
			22	-0.1854	UBR5																			4	0.6386	0.6501	0.6205	0.9928	0.9814	0.9614
			23	-0.1887	RBX1																			6	0.3073	0.364	0.341	1.02	1.0545	0.9641
			24	-0.1904	TRIM28																			12	0.2675	0.2597	0.2458	0.8908	0.9814	0.9345
			25	-0.1944	LTN1																			24	0.1003	0.1234	0.1124	0.8337	0.8611	0.8068
			26	-0.2868	HECTD1
			27	-0.3185	RNF213
			28	-0.3363	TRIM3
			29	-0.3799	NFX1
			30	-0.4776	TRIM41
			31	-0.5051	RBBP6
			32	-0.5304	HERC2
			33	-0.6521	ZNF598
			34	-0.701	TRIM21
			35	-0.7601	PHRF1
			36	-1.1438	VPS8
			37	-1.2311	RNF20
Fig. 4l								Fig. 4n
								Cytoplasmic TIRR per field in PC-3 cells
								sgControl	sgDTX3L	sgControl+IR	sgDTX3L+IR
								0.04	0.02	0.55	0
								0.14	0.1	0.75	0.13
								0	0	0.75	0.08
								0.07	0.06	0.8	0.15
								0.04	0.02	0.78	0
								0.11	0	0.77	0.11
								0	0.1	0.69	0.05
								0.06	0.02	0.59	0.2
								0.08	0.06	0.71	0.19
								0.13	0.13	0.61	0.15
								0.14	0	0.63	0
								0.05	0.07	0.57	0.14
								0	0.06	0.88	0
								0.06	0.01	0.7	0.07
								0.05	0.13	0.67	0.11
								0.12	0.03	0.79	0.12
								0.11	0	0.56	0.05
								0.08	0.05	0.63	0.1
								0.14	0.11	0.79	0.08
								0	0.08	0.51	0.11

## Sheet: Fig5
Fig. 5b						Fig. 5c								Fig. 5g					Fig. 5j							Fig. 5k
														Cytoplasmic Flag-TIRR per field in U2OS cells					53BP1 foci number per U2OS cell							NHEJ Reporter
														WT	WT+IR	K187R	K187R+IR		shControl	sgTIRR	sgTIRR					shControl	sgTIRR	sgTIRR
														0	0.67	0.08	0.12				TIRR-WT	TIRR-K187R	TIRR-K170R	TIRR-K198R				TIRR-WT	TIRR-K187R	TIRR-K170R	TIRR-K198R
														0.04	0.68	0.06	0.08		12	42	26	0	0	23		1.0411	1.6349	1.0241	0.4422	0.8787	0.9382
														0.06	0.68	0.05	0.06		19	10	0	0	7	27		0.9851	1.4994	0.9778	0.3185	1.0236	1.0497
														0.08	0.54	0.02	0.15		9	14	12	4	17	7		0.9738	1.5242	0.9432	0.3059	0.9624	0.8531
														0.07	0.87	0.01	0		22	0	18	7	31	16
														0	0.56	0	0.03		4	45	22	6	0	18
														0.03	0.73	0.01	0.16		28	50	5	0	35	6		Fig. 5l
														0.09	0.76	0.1	0.05		22	28	23	0	12	31		HR Reporter
														0.06	0.66	0	0.12		36	0	28	12	20	25		shControl	sgTIRR	sgTIRR
						Fig. 5d								0.01	0.67	0.03	0.08		19	38	0	0	22	7				TIRR-WT	TIRR-K187R	TIRR-K170R	TIRR-K198R
						Relative Flag-TIRR protein								0.09	0.88	0.03	0.05		24	45	15	0	14	32		0.9462	0.5575	1.0335	1.3966	0.9317	0.8536
						CHX(h)	TIRR-WT			TIRR-K187R				0.1	0.73	0	0		0	41	32	4	26	26		0.9513	0.5836	0.9826	1.557	1.0812	0.7591
						0	1.0607	1.0069	1.0208	0.9809	1.0486	0.9705		0	0.71	0.01	0.02		18	43	0	5	27	30		1.1025	0.641	0.9155	1.4265	0.8654	1.0361
						2	1.0538	0.9843	0.9619	1.1162	1.0659	1.0988		0	0.51	0.05	0.15		15	46	13	0	19	0
						4	0.8265	0.7823	0.8031	0.8907	0.804	0.8265		0.06	0.72	0.09	0.1		14	23	20	0	22	12
						6	0.3131	0.2627	0.2801	0.8126	0.7433	0.7806		0.05	0.74	0.06	0		9	42	21	3	30	18
						12	0.1916	0.1431	0.1569	0.5195	0.4692	0.4865		0	0.7	0	0.1		25	30	6	6	13	24
						24	0.0858	0.0338	0.0598	0.3477	0.2957	0.3113		0.02	0.51	0.02	0.08		12	29	28	6	5	16
														0.03	0.79	0.06	0.06		0	47	20	0	31	36
														0.06	0.75	0.04	0		35	40	17	0	12	30
																			11	31	13	3	15	32
																			26	0	28	0	32	19
																			0	37	37	5	6	23
																			18	25	34	6	13	20
																			4	24	35	3	5	13
Fig. 5e				Fig. 5h															33	46	18	11	19	24
																			30	36	19	12	15	15
																			12	23	14	4	21	28
																			21	29	27	0	36	9
																			12	40	0	4	27	25
																			17	24	17	0	33	23
																			0	41	3	12	17	9
																			32	16	30	5	35	28
																			26	41	2	6	0	21
																			22	15	3	4	26	34
																			0	35	0	0	34	7
																			17	38	16	7	20	22
																			14	43	16	5	28	21
																			3	19	23	11	9	13
																			35	20	18	5	20	6
																			23	22	25	0	15	15
																			9	46	6	0	0	15
																			19	47	7	3	21	26
																			31	15	0	13	26	3
																			23	29	34	4	25	26
																			18	20	30	7	14	20
																			12	23	23	5	22	15
																			7	14	0	0	23	25
																			28	0	31	8	0	33
																			15	11	0	10	4	22
																			7	31	36	9	14	24
																			21	34	14	4	18	22
																			38	27	15	4	23	16
																			14	34	5	7	24	3
																			14	12	29	0	14	13
																			13	36	3	7	0	13
																			30	37	3	0	29	29
																			16	30	29	0	24	26
																			23	45	34	5	0	20
																			0	33	0	0	32	34
																			13	36	37	15	17	5
																			17	24	12	10	3	32
																			2	40	17	1	17	0
																			23	32	32	5	0	31
																			22	15	14	4	28	2
																			18	42	23	1	15	31
																			26	49	23	0	36	16
																			8	47	4	13	11	0
																			31	21	14	0	22	32
																			21	30	30	2	31	20
																			13	47	21	7	18	11
																			32	20	36	1	36	5
																			25	25	22	2	2	10
																			34	43	27	0	3	36
																			0	0	14	3	28	9
																			36	24	2	0	18	26
																			21	19	20	16	13	14
																			15	23	24	3	2	35
																			29	7	0	0	25	31
																			37	41	36	0	31	26
																			36	32	23	2	36	19
																			15	30	9	0	17	3
																			16	48	26	2	31	19
																			10	38	25	15	10	37
																			19	31	16	14	12	6
																			35	43	33	6	28	22
																			8	25	23	15	3	17
																			12	8	24	0	11	30
																			27	33	19	12	20	10
																			13	36	29	4	8	34
																			12	38	32	13	21	14
																			27	0	12	12	0	14
																			25	24	7	4	17	0
																			27	50	26	0	20	12
																			35	2	6	15	25	36
																			17	2	17	4	14	30
																			31	27	7	0	11	33
																			11	37	27	16	3	36
																			35	27	21	0	31	11
																			29	30	36	1	18	25
																			26	46	5	3	36	5
																			30	21	28	2	30	5
																			16	39	21	6	20	26
																			17	43	27	14	20	33
																			14	40	5	0	4	13
																			35	20	21	5	31	33
																			21	19	17	15	12	24
																			36	47	31	3	35	17
																			17	34	18	4	31	35
																			37	31	35	5	23	4
																			11	23	17	5	34	29
																			18	16	12	3	34	27
																			15	33	29	10	0	18
																			32	49	34	7	19	28
																			17	38	17	0	12	19
																			33	1	0	15	0	0
																			36	19	31	0	22	29
																			9	42	18	8	4	22
																			12	44	15	12	26	28
																			14	26	29	0	4	0
																			31	45	30	9	16	8
																			17	0	24	0	36	26
																			19	51	21	0	24	29
																			18	43	27	0	19	33
																			20	43	8	0	36	12
																			34	33	26	5	0	1
																			16	24	10	4	12	17
																			9	1	11	0	37	34
																			34	20	0	2	13	0
																			28	39	4	15	28	30
																			8	47	29	3	4	11
																			34	38	32	0	31	17
																			28	46	21	0	17	34
																			41	24	30	3	0	15
																			17	31	32	0	37	28
																			24	37	11	0	15	22
																			21	5	12	17	32	34
																			29	47	21	0	24	18
																			12	25	19	8	24	0
																			28	19	27	0	13	13
																			7	21	35	0	34	34
																			13	44	37	7	36	24
																			16	33	22	0	18	18
																			28	43	2	1	19	21
																			28	38	36	14	16	37
																			31	50	30	0	0	22
																			21	45	20	9	9	26
																			21	36	3	8	38	15
																			36	9	14	0	22	22
																			6	48	29	3	15	30
																			13	18	10	0	15	16
																			40	42	27	5	25	33
																			30	50	19	3	0	9
																			22	30	29	14	17	0
																			28	31	33	4	28	19
																			28	42	21	7	32	32
																			36	38	8	6	24	16
																			37	18	17	0	31	35
																			31	13	30	14	19	33
																			15	8	16	6	31	34
																			5	22	26	4	13	22
																			19	24	16	1	10	26
																			22	22	23	3	1	12
																			4	14	35	0	12	29
																			19	10	9	1	18	29
																			29	30	22	14	18	36
																			33	22	15	2	1	30
																			10	42	11	2	29	26
																			18	20	22	0	20	16
																			29	23	34	0	15	22
																			18	34	22	0	27	34
																			33	26	34	1	12	16
																			24	42	9	6	25	17
																			37	35	20	0	37	12
																			34	42	36	17	14	16
																			46	34	22	2	36	34
																			5	42	24	14	26	15
																			26	26	21	0	35	17
																			30	36	13	0	13	27
																			19	51	28	7	30	31
																			19	38	18	0	21	18
																			15	49	35	0	36	27
																			35	11	11	10	10	14
																			37	19	19	10	12	12
																			30	5	12	0	0	35
																			23	11	35	6	16	10
																			0	41	22	0	26	32
																			16	0	13	12	15	13
																			30	20	0	0	9	22
																			35	19	18	10	31	12
																			3	22	15	5	12	35
																			29	35	30	0	13	8
																			21	4	24	0	23	23
																			6	28	14	0	35	34
																			13	3	0	15	37	19
																			30	28	23	5	34	1
																			27	0	19	7	12	32
																			14	30	17	0	8	31
																			16	41	0	3	9	12
																			3	25	10	0	25	36
																			21	9	16	0	17	9

## Sheet: Fig6
Fig. 6b								Fig. 6d			Fig. 6f			Fig. 6g
Sample	TIRR			DTX3L				53BP1 foci number per cell			BRCA1 foci number per cell			NHEJ Reporter
	Percentage	Intensity	Q=PI	Percentage	Intensity	Q=PI		Tsin-EV	Tsin-DTX3L		Tsin-EV	Tsin-DTX3L		siControl	si53BP1	Tsin-EV	Tsin-DTX3L
1	0.32	2	0.64	0	0	0		33	55		18	10		0.8409	0.1852	1.0016	1.4297
2	0.73	2	1.46	0.33	2	0.66		25	39		9	10		1.0208	0.3194	1.0896	1.3379
3	0.86	3	2.58	0	0	0		4	45		11	11		1.1383	0.2632	0.9135	1.3474
4	0.81	3	2.43	0.05	2	0.1		24	49		21	8
5	0.71	2	1.42	0.03	2	0.06		31	62		19	22		Fig. 6h
6	0.82	2	1.64	0.01	2	0.02		25	41		2	18		HR Reporter
7	0.45	3	1.35	0	0	0		17	27		20	7		siControl	siCtiP	Tsin-EV	Tsin-DTX3L
8	0.53	2	1.06	0	1	0		14	29		5	8		1.1208	0.4176	1.0009	0.4626
9	0.32	3	0.96	0	0	0		49	31		0	17		0.9168	0.3374	1.1465	0.3819
10	0.52	2	1.04	0.21	1	0.21		18	19		22	7		0.9624	0.4176	1.0919	0.4833
11	0.46	3	1.38	0.1	2	0.2		55	42		2	26
12	0.66	2	1.32	0.05	0	0		56	32		22	8		Fig. 6j
13	0.39	2	0.78	0	0	0		25	45		16	7		Number of chromosome breaks per cell
14	0.44	3	1.32	0.09	0	0		33	52		18	23		Tsin-EV	Tsin-DTX3L
15	0.13	2	0.26	0.4	2	0.8		49	22		14	1		5	9
16	0.91	2	1.82	0.18	1	0.18		16	52		15	24		6	16
17	0.65	2	1.3	0.2	1	0.2		44	31		14	3		9	12
18	0.44	2	0.88	0.02	1	0.02		14	45		2	20		7	0
19	0.95	3	2.85	0.28	1	0.28		39	45		11	26		4	18
20	0.32	2	0.64	0.05	1	0.05		35	33		1	2		0	7
21	0.74	3	2.22	0	0	0		0	0		21	23		2	8
22	0.7	2	1.4	0.65	1	0.65		2	4		15	5		3	19
23	0.55	2	1.1	0.05	2	0.1		2	7		20	14		2	11
24	0.15	2	0.3	0.08	2	0.16		3	8		26	6		5	12
25	0.64	2	1.28	0.08	2	0.16		0	6		9	5		4	10
26	0.1	3	0.3	0.15	2	0.3		11	7		12	3		5	1
27	0.27	3	0.81	0.96	2	1.92		0	10		0	6		3	18
28	0.42	2	0.84	0.08	2	0.16		6	0		11	14		2	3
29	0.41	3	1.23	0.47	2	0.94		24	39		3	8		0	10
30	0.27	2	0.54	0.33	2	0.66		47	31		27	16		0	16
31	0.37	2	0.74	0.45	2	0.9		32	26		6	7		3	2
32	0.25	3	0.75	0.11	1	0.11		59	38		15	5		1	10
33	0.59	2	1.18	0.1	2	0.2		14	56		3	0		2	5
34	0.17	2	0.34	0.65	2	1.3		37	67		12	5		5	9
35	0.76	2	1.52	0.28	3	0.84		39	51		7	4		2	8
36	0.55	2	1.1	0.36	2	0.72		49	41		14	9		0	11
37	0.36	2	0.72	0	0	0		37	54		24	10		6	12
38	0.35	3	1.05	0.59	2	1.18		20	45		19	13		9	17
39	0.3	2	0.6	0.23	2	0.46		42	53		12	18		0	13
40	0.81	2	1.62	0.41	3	1.23		52	58		16	2		1	15
41	0.33	1	0.33	0.57	2	1.14		35	49		9	17		6	10
42	0.21	1	0.21	0.52	2	1.04		52	29		15	3		3	0
43	0.25	2	0.5	0.43	3	1.29		8	18		19	10		2	4
44	0.19	2	0.38	0.22	3	0.66		56	45		4	11		0	5
								10	47		20	4		0	1
								16	35		8	2		0	0
								15	41		15	2		9	3
								6	43		24	1		1	5
								30	43		7	0		6	11
								55	53		2	6		8	1
								40	33		3	20		0	15
								31	31		7	6		5	0
								21	36		12	11		2	4
								34	53		11	8		3	0
								13	37		14	6		0	2
								45	34		16	0		0	19
								32	48		15	2		7	5
								13	46		19	3		0	12
								53	32		21	0		3	17
								52	35		17	16		9	9
								21	26		19	10		0	13
								45	36		4	7		6	14
								10	52		0	18		2	6
								5	0		1	6		6	8
								0	8		9	13		6	0
								4	12		21	17		1	11
								2	7		16	4		1	16
								15	2		13	5		6	11
								10	8		3	8		5	9
								0	0		10	1		10	2
								60	52		21	12		5	10
								18	38		9	5		5	15
								12	51		17	0		7	5
								31	25		8	11		3	11
								16	48		14	12		9	18
								10	27		25	12		5	6
								27	48		18	4		7	7
								10	44		16	7		3	14
								24	32		25	5		0	6
								18	29		9	7		5	10
								27	31		4	1		2	13
								34	31		20	1		8	17
								13	54		19	4		1	14
								45	35		16	13		5	18
								32	27		17	17		12	19
								13	53		5	1		0	9
								33	26		12	11		1	0
								25	36		12	8		0	20
								21	32		21	16		8	1
								45	8		8	15		3	12
								10	43		11	8		1	0
								60	10		10	9		0	19
								18	38		6	15		6	7
								27	47		22	9		3	2
								31	45		18	11		10	18
								16	53		14	7		0	0
								10	11		9	16		6	2
								27	36		16	2		3	0
								10	35		6	4		9	8
								24	46		8	8		0	7
								18	54		17	0		4	0
								27	16		9	16		3	13
								20	48		1	8		7	12
								18	27		4	6		0	3
								30	26		23	0		3	2
								33	47		11	14		0	0
								26	30		19	6		3	7
								12	39		2	5		5	17
								39	22		17	4		0	14
								38	47		0	4		4	2
								28	29		16	8		12	9
								27	54		21	3		0	3
								16	34		5	5		3	0
								26	37		22	0		9	14
								30	26		19	3		3	1
								27	25		22	12		1	3
								37	41		24	10		9	5
								26	52		10	14		1	14
								28	27		21	7		6	8
								13	35		4	2
								28	36		16	14		Fig. 6k,l
								12	26		24	9		Related to Sheet Fig. 6k,l
								28	30		1	8
								38	30		21	6
								23	27		21	5
								19	32		7	0
								19	41		1	13
								34	40		14	1
								28	31		11	11
								12	52		14	1
								12	51		10	10
								19	33		22	11
								23	45		7	8
								20	54		22	7
								36	51		3	13
								38	49		13	7
								14	31		20	11
								39	39		10	3
								27	40		23	0
								11	42		21	11
								33	43		11	8
								32	32		19	1
								28	44		10	10
								29	43		0	2
								28	29		8	16
								21	48		10	17
								17	33		24	2
								14	54		1	14
								16	28		20	4
								35	46		14	2
								29	33		17	20
								17	41		5	7
								19	27		23	3
								25	32		12	14
								28	31		22	2
								37	40		22	16
								14	48		10	18
								19	34		23	7
								34	52		22	3
								30	29		14	14
								29	36		25	18
								11	34		18	0
								24	51		12	15
								36	30		17	6
								17	48		17	6
								32	54		6	15
								21	53		17	9
								18	50		2	15
								16	40		1	11
								39	43		12	12
								13	29		19	8
								24	26		10	9
								38	44		2	12
								10	27		12	9
								31	43		16	17
								18	36		20	1
								34	42		2	4
								15	48		21	16
								17	43		10	1
								34	47		7	19
								35	19		11	2
								21	38		17	18
								26	43		18	3
								11	27		6	0
								24	55		11	6
								27	54		22	18
								33	35		4	8
								0	48		23	4
								29	14		24	2
								36	13		17	4
								6	7		12	15
								7	0		16	3
								8	12		4	10
								38	40		3	7
								31	19		25	16
								16	28		5	7
								39	40		15	1
								23	27		1	19
								22	44		11	12
								32	25		4	10
								17	55		5	8
								13	53		0	3
								28	51		18	12
								36	28		10	11
								38	29		25	0
								37	52		17	7
								19	47		15	5
								37	53		14	11
								20	41		19	9
								0	11
								8	9
								7	0
								6	13
								4	15
								0	0
								24	43
								31	31
								16	26
								18	40
								14	40
								25	35
								11	28
								39	19

## Sheet: Fig. 6k,l
Patient id	DTX3L expression	wGII	HRD
TCGA-HI-7169	4.5729	0.00101481	0
TCGA-FC-A6HD	5.3562	0.0123922	3
TCGA-FC-A5OB	5.5626	0.0376608	11
TCGA-XK-AAIW	6.8662	0.0674768	3
TCGA-M7-A71Z	6.8784	0.0506285	6
TCGA-EJ-AB20	7.3681	0.0454786	0
TCGA-WW-A8ZI	7.4074	0.113889	10
TCGA-HC-7752	7.5121	0.0114163	4
TCGA-H9-A6BY	7.5343	0.0174039	3
TCGA-M7-A724	7.619	0.138683	15
TCGA-G9-7523	7.7294	0.000108232	0
TCGA-YL-A8SP	7.9263	0.11867	15
TCGA-V1-A9OQ	8.1941	0.0445722	9
TCGA-J4-A67R	8.1997	5.56e-05	0
TCGA-ZG-A9LB	8.2125	0.954541	19
TCGA-EJ-A65D	8.2626	0.0551885	12
TCGA-EJ-5519	8.3735	0.152729	26
TCGA-ZG-A8QY	8.4346	0.0492163	25
TCGA-ZG-A9L1	8.5259	0.25554	20
TCGA-KK-A6E7	8.5309	1	9
TCGA-EJ-7325	8.531	0.0440213	7
TCGA-EJ-A65B	8.5344	4.75e-05	21
TCGA-G9-6343	8.5539	1.56e-05	2
TCGA-VN-A88N	8.6057	0.0216371	5
TCGA-FC-A8O0	8.7046	8e-05	0
TCGA-KK-A6E8	8.8359	0.186379	23
TCGA-G9-6353	8.9664	1.46e-05	0
TCGA-G9-6329	9.0045	6.3e-06	4
TCGA-QU-A6IN	9.0306	0.0388593	11
TCGA-HC-A6HX	9.0641	0.000564203	8
TCGA-CH-5794	9.1245	0.0596459	4
TCGA-FC-A66V	9.2167	1.9e-05	0
TCGA-V1-A9OT	9.2698	0.0435112	9
TCGA-J4-A67K	9.3311	0.00964103	0
TCGA-VN-A88L	9.4278	0.0369524	11
TCGA-YL-A8S9	9.4852	0.122439	12
TCGA-V1-A9O7	9.4981	0.000827453	24
TCGA-XJ-A83F	9.6139	0.093167	15
TCGA-KK-A6E3	9.7544	9.69e-05	0
TCGA-HC-A6AP	9.7812	0.00021145	14
TCGA-HI-7168	9.7986	0.99176	23
TCGA-KK-A6E4	9.8442	0.049375	12
TCGA-H9-A6BX	9.8591	3.25e-05	0
TCGA-YL-A8SR	10.0404	0.117485	21
TCGA-KK-A7B0	10.0414	0.00124114	14
TCGA-G9-6354	10.0422	0.0319474	6
TCGA-KK-A8ID	10.0563	0.119516	14
TCGA-CH-5741	10.1668	0.0696764	12
TCGA-J4-A6M7	10.1729	0.00641326	0
TCGA-J9-A8CN	10.183	0.064606	13
TCGA-VN-A88M	10.2627	0.0048417	0
TCGA-HC-7750	10.3267	0.000201499	3
TCGA-G9-6338	10.4045	0.0805819	14
TCGA-EJ-A65G	10.4969	3.99e-05	1
TCGA-QU-A6IO	10.5047	0.018987	10
TCGA-VN-A88I	10.5929	0.000612182	0
TCGA-KK-A7AQ	10.6925	0.0774584	12
TCGA-G9-6496	10.6977	0.080928	14
TCGA-J4-AAU2	10.7388	0.000415647	0
TCGA-G9-6332	10.774	0.0335135	8
TCGA-J4-A67Q	10.8385	0.000125628	3
TCGA-HC-A6AN	10.8645	0.0882309	13
TCGA-J4-A67M	10.9008	9.09e-06	13
TCGA-G9-6498	10.9493	0.00892995	3
TCGA-XJ-A9DQ	11.0171	0.00211784	0
TCGA-ZG-A9ND	11.0659	0.144763	19
TCGA-V1-A9ZI	11.112	0.205418	13
TCGA-VP-A876	11.1457	0.0541559	12
TCGA-EJ-A46H	11.1815	2.56e-06	0
TCGA-HC-A6AQ	11.2285	3.18e-05	2
TCGA-EJ-7317	11.2298	0.0139522	2
TCGA-YL-A8HO	11.23	0.110682	27
TCGA-VN-A88Q	11.2844	0.0592631	4
TCGA-J4-A67S	11.3314	0.00102126	14
TCGA-ZG-A9LS	11.4461	0.00976701	24
TCGA-J9-A52E	11.4551	1	36
TCGA-EJ-A7NF	11.4745	0.0263055	6
TCGA-EJ-A7NH	11.4886	0.00418491	11
TCGA-EJ-A46B	11.5029	4.21e-05	0
TCGA-J9-A8CM	11.5095	0.13337	23
TCGA-KK-A7AU	11.5108	0.118054	13
TCGA-G9-6342	11.5189	0.00441819	14
TCGA-KK-A7AZ	11.5249	0.109273	10
TCGA-EJ-5525	11.5311	0.239968	23
TCGA-G9-6385	11.5338	2.96e-05	0
TCGA-J9-A8CK	11.5402	0.0688196	10
TCGA-XJ-A83G	11.5693	0.0451263	21
TCGA-EJ-A46D	11.6063	3.87e-05	10
TCGA-V1-A9ZG	11.6889	0.00192103	2
TCGA-YL-A8HL	11.6893	0.07488	15
TCGA-HC-A8D0	11.6917	0.00169761	6
TCGA-YL-A8SI	11.7056	9.53e-06	5
TCGA-G9-6384	11.7082	1.01e-05	14
TCGA-KC-A4BR	11.7279	1.26e-05	NA
TCGA-M7-A71Y	11.7335	1.22e-05	7
TCGA-M7-A722	11.8218	0.0495347	9
TCGA-V1-A9OA	11.8243	0.177145	26
TCGA-VP-A879	11.8297	8.15e-06	3
TCGA-YL-A8SO	11.8311	0.136039	26
TCGA-XQ-A8TA	11.8538	0.328785	58
TCGA-HC-A76X	11.8598	0.00691143	0
TCGA-2A-A8VV	11.8643	0.00932889	0
TCGA-ZG-A9M4	11.8677	0.999987	41
TCGA-HC-A6HY	11.8753	0.0589409	10
TCGA-YL-A8SF	11.8976	0.139196	17
TCGA-G9-7525	11.9116	0.999991	5
TCGA-TK-A8OK	12.0411	0.00124831	13
TCGA-QU-A6IP	12.0647	4.54e-05	0
TCGA-Y6-A9XI	12.0901	0.0756329	16
TCGA-J4-A83N	12.1445	0.0409376	10
TCGA-YL-A8SJ	12.1725	0.0315273	19
TCGA-EJ-A46F	12.2269	0.0902262	13
TCGA-G9-6367	12.2832	1.23e-05	0
TCGA-V1-A9Z7	12.2941	0.144661	13
TCGA-X4-A8KS	12.3352	5.6e-05	6
TCGA-2A-A8VL	12.3616	0.000174642	7
TCGA-ZG-A9L6	12.3677	0.000430031	9
TCGA-G9-6379	12.3681	0.999999	22
TCGA-XK-AAJR	12.3741	0.00114598	22
TCGA-YL-A8SH	12.4215	0.0486712	14
TCGA-M7-A723	12.5012	7.41e-05	NA
TCGA-KK-A7B2	12.5153	1.96e-05	0
TCGA-XJ-A9DK	12.5253	9.95e-06	0
TCGA-G9-7522	12.6214	0.000281453	0
TCGA-G9-6365	12.6485	0.0223842	3
TCGA-KK-A59Z	12.7149	0.964201	19
TCGA-J4-AATV	12.7159	0.000131182	0
TCGA-CH-5737	12.7435	0.0578727	12
TCGA-V1-A8MF	12.8924	0.089313	11
TCGA-KC-A7FE	12.939	1.83e-05	NA
TCGA-2A-A8W3	12.9439	0.000304402	11
TCGA-J4-A83K	13.0169	0.00125878	0
TCGA-TP-A8TV	13.0252	0.107331	15
TCGA-J9-A8CL	13.0509	0.152302	17
TCGA-CH-5765	13.0581	0.0598591	9
TCGA-G9-6361	13.1147	0.0405069	7
TCGA-G9-7509	13.1325	0.00992642	3
TCGA-V1-A9OH	13.1983	0.0529278	14
TCGA-V1-A8ML	13.2409	0.00553251	4
TCGA-HI-7171	13.2635	0.111978	19
TCGA-HC-A48F	13.3034	0.199428	23
TCGA-EJ-A8FO	13.3154	4.21e-06	0
TCGA-KK-A7B1	13.3794	0.0281513	3
TCGA-EJ-A8FP	13.3849	0.000114809	0
TCGA-HC-A6AO	13.3858	0.109039	19
TCGA-HI-7170	13.4087	1.07e-05	2
TCGA-EJ-A46E	13.4597	4.79e-05	NA
TCGA-G9-6336	13.4753	2.33e-06	NA
TCGA-YL-A8HK	13.482	0.000304232	29
TCGA-EJ-A6RA	13.5084	1.29e-05	0
TCGA-ZG-A9NI	13.5863	1	45
TCGA-V1-A8MK	13.6378	3.58e-05	NA
TCGA-J4-A67O	13.6575	0.000118327	7
TCGA-XJ-A9DX	13.6969	0.202637	37
TCGA-YL-A8HJ	13.6977	8.62e-05	1
TCGA-EJ-A8FU	13.7042	2.89e-05	0
TCGA-VP-A878	13.7052	0.000663565	19
TCGA-KC-A7F6	13.7716	0.0474121	11
TCGA-ZG-A9L4	13.7911	0.00447469	10
TCGA-KK-A6E2	13.8735	0.022419	6
TCGA-YL-A8SL	13.888	1	26
TCGA-HC-7078	13.9007	0.241762	23
TCGA-XQ-A8TB	13.9089	0.0575489	16
TCGA-YL-A8SQ	13.9241	0.931901	24
TCGA-EJ-A7NG	13.9257	6.79e-06	0
TCGA-KK-A8I7	13.9647	0.0130908	15
TCGA-EJ-7125	13.9675	0.00548954	1
TCGA-YL-A8SK	14.0189	0.0375346	22
TCGA-XK-AAJP	14.0313	0.100644	19
TCGA-EJ-A65E	14.0602	0.0330646	3
TCGA-VP-A87D	14.0603	0.0952602	14
TCGA-CH-5762	14.0746	1.33e-05	26
TCGA-EJ-5521	14.0986	0.00562554	12
TCGA-EJ-7793	14.106	0.000111865	0
TCGA-HC-8257	14.1194	0.0512516	9
TCGA-G9-6347	14.1245	5.45e-05	0
TCGA-CH-5767	14.1825	0.0687573	8
TCGA-HC-7232	14.189	0.066103	17
TCGA-V1-A8WS	14.1927	0.0229946	5
TCGA-EJ-5530	14.1945	0.0132921	2
TCGA-ZG-A8QX	14.2185	0.000505492	11
TCGA-VN-A943	14.2569	0.0392832	8
TCGA-HC-A9TE	14.2656	0.971031	39
TCGA-KK-A8IG	14.3144	0.135055	17
TCGA-EJ-A46I	14.3465	3.85e-05	NA
TCGA-V1-A9ZR	14.3502	0.00536806	16
TCGA-XJ-A83H	14.3628	0.00347466	8
TCGA-M7-A720	14.3737	2.12e-05	0
TCGA-ZG-A8QZ	14.3782	0.000763803	7
TCGA-EJ-A7NK	14.4168	7.52e-05	0
TCGA-EJ-A8FN	14.4589	0.0638738	8
TCGA-EJ-8474	14.4697	0.00616988	0
TCGA-EJ-7218	14.4821	0.00199834	10
TCGA-HC-7745	14.5099	0.0316153	27
TCGA-VP-A87B	14.5301	0.118221	13
TCGA-G9-A9S7	14.5356	0.0372322	12
TCGA-J4-A83J	14.5959	0.106164	23
TCGA-HC-A8D1	14.6271	0.000205023	1
TCGA-G9-6351	14.6597	3.22e-05	4
TCGA-CH-5744	14.7111	0.0434262	12
TCGA-KK-A8I6	14.7377	0.0466399	9
TCGA-2A-AAYU	14.7633	0.0288976	7
TCGA-ZG-A9L2	14.8313	0.000756182	13
TCGA-HC-8259	14.8343	0.00585936	0
TCGA-G9-6369	14.8472	0.0650668	16
TCGA-M7-A721	14.861	0.000776605	14
TCGA-VP-A872	14.8622	0.130907	15
TCGA-KK-A8I4	14.8998	0.0723578	28
TCGA-J9-A52C	14.9268	1.49e-05	3
TCGA-G9-6366	14.9377	0.0963144	10
TCGA-ZG-A9LY	14.9464	6.3e-05	22
TCGA-V1-A9OX	14.9589	0.0728804	14
TCGA-EJ-A65M	14.9784	0.0124049	13
TCGA-KK-A6E0	15.0413	0.0699551	25
TCGA-ZG-A9L9	15.077	0.984704	33
TCGA-YL-A9WK	15.0843	0.141579	13
TCGA-J4-A67L	15.114	0.00391234	10
TCGA-EJ-5503	15.1157	0.000166296	0
TCGA-V1-A9Z9	15.1242	0.0523252	16
TCGA-G9-6370	15.1744	1.95e-05	0
TCGA-G9-6362	15.2108	0.0683557	7
TCGA-G9-6378	15.256	6.46e-05	5
TCGA-YL-A8SB	15.2682	0.0161618	9
TCGA-H9-7775	15.2805	0.0263241	7
TCGA-FC-7708	15.2851	0.000504291	6
TCGA-EJ-7115	15.3076	0.0120907	10
TCGA-CH-5746	15.3918	1.01e-05	3
TCGA-G9-7510	15.4059	0.00017007	11
TCGA-HC-8260	15.407	4.76e-05	0
TCGA-XK-AAJU	15.4116	5.63e-05	0
TCGA-HC-A76W	15.4828	0.0159286	4
TCGA-G9-6373	15.5142	0.183623	7
TCGA-CH-5769	15.5306	0.000551831	6
TCGA-HC-A6AL	15.5408	0.052404	9
TCGA-J4-8198	15.5691	0.0728469	3
TCGA-J4-A6G1	15.6348	0.000367784	0
TCGA-MG-AAMC	15.6481	0.0690212	10
TCGA-EJ-7797	15.6837	7.45e-05	4
TCGA-KK-A6E6	15.6945	0.999999	20
TCGA-V1-A9OY	15.7015	0.0166441	6
TCGA-2A-AAYF	15.7599	0.0255215	6
TCGA-QU-A6IL	15.7696	0.102482	11
TCGA-HC-7742	15.7763	0.0862584	16
TCGA-J4-A83L	15.8167	1.39e-05	4
TCGA-V1-A9OF	15.8259	0.0165301	3
TCGA-HC-7081	15.9455	0.0238294	5
TCGA-EJ-7318	15.9611	0.00608379	5
TCGA-HC-7747	15.9842	1.65e-05	15
TCGA-KK-A7AY	15.9991	0.0618266	12
TCGA-J9-A8CP	16.0082	0.123789	19
TCGA-EJ-7789	16.0576	0.298241	26
TCGA-EJ-A46G	16.1522	0.180436	15
TCGA-G9-6348	16.1903	5.96e-05	11
TCGA-HC-7230	16.1988	0.0779985	6
TCGA-ZG-A8QW	16.2563	0.000389978	7
TCGA-EJ-A6RC	16.2782	0.000112186	0
TCGA-HC-7080	16.3432	0.0802109	16
TCGA-EJ-7786	16.3602	0.00433424	8
TCGA-EJ-5505	16.3925	0.000477329	10
TCGA-HC-A6AS	16.4454	0.000114729	NA
TCGA-EJ-7328	16.4587	0.0016522	11
TCGA-G9-6339	16.5501	0.000162595	4
TCGA-KK-A6E5	16.5839	0.0510125	22
TCGA-J4-A67N	16.6371	0.109579	16
TCGA-KK-A59Y	16.6395	0.106326	11
TCGA-EJ-5501	16.6869	0.000894144	12
TCGA-VP-AA1N	16.6929	1	35
TCGA-V1-A8MU	16.7516	0.00124555	11
TCGA-CH-5789	16.7757	5.34e-06	0
TCGA-G9-7519	16.794	8.95e-06	0
TCGA-G9-6356	16.8599	3.32e-05	3
TCGA-HC-7737	16.9176	3.5e-05	9
TCGA-YL-A8SA	16.9892	0.0944969	14
TCGA-VP-A87K	17.0426	0.0640342	15
TCGA-KK-A8I8	17.1205	0.109005	12
TCGA-HC-7212	17.1556	0.0765959	15
TCGA-EJ-5532	17.1567	0.0942994	4
TCGA-V1-A9OL	17.1736	0.172735	35
TCGA-VN-A88P	17.1989	0.0423727	9
TCGA-KK-A8IA	17.2132	0.142362	14
TCGA-CH-5763	17.3986	2.76e-05	NA
TCGA-KK-A7AW	17.5137	0.0137475	7
TCGA-HC-7738	17.5797	1	6
TCGA-EJ-7792	17.6177	0.0103221	5
TCGA-HC-8262	17.6246	0.0188574	7
TCGA-YL-A9WL	17.6626	0.15775	23
TCGA-KK-A8I5	17.6792	0.00944667	13
TCGA-CH-5740	17.794	0.0759458	14
TCGA-QU-A6IM	17.8129	0.0775976	14
TCGA-G9-6364	17.8798	0.0371715	6
TCGA-EJ-7315	17.8886	0.115506	16
TCGA-CH-5743	17.9487	5.82e-05	NA
TCGA-XK-AAIR	17.954	0.00101034	12
TCGA-VP-A87E	17.9848	5.05e-05	0
TCGA-2A-A8W1	17.9955	0.0987913	10
TCGA-EJ-7791	17.9989	2.78e-06	NA
TCGA-EJ-5497	18.016	0.0080718	9
TCGA-CH-5790	18.0329	0.038305	8
TCGA-EJ-8472	18.0462	1	24
TCGA-KK-A8IC	18.0801	0.00262722	26
TCGA-HC-7817	18.183	0.000103718	0
TCGA-ZG-A9LU	18.2689	0.00042881	33
TCGA-HC-8264	18.3038	0.0753502	15
TCGA-EJ-5499	18.3072	0.000253983	8
TCGA-EJ-A65F	18.4014	0.127729	27
TCGA-HC-7818	18.43	2.76e-06	NA
TCGA-CH-5752	18.4336	0.0411662	3
TCGA-EJ-7123	18.4746	0.0350197	16
TCGA-KK-A7AV	18.5408	0.000165556	13
TCGA-HC-7819	18.5799	0.0508791	8
TCGA-YL-A9WX	18.584	7.99e-06	13
TCGA-KK-A7B4	18.5876	0.1531	17
TCGA-HC-8213	18.6387	0.0100718	1
TCGA-HC-7210	18.6884	0.0054295	16
TCGA-KK-A8IH	18.6998	0.101009	7
TCGA-Y6-A8TL	18.7024	0.0391948	8
TCGA-G9-6371	18.7069	8.69e-05	2
TCGA-G9-6494	18.7407	0.111438	14
TCGA-KK-A59V	18.7483	0.0283113	6
TCGA-KC-A7F3	18.839	0.00250582	10
TCGA-XJ-A9DI	19.0867	4.42e-05	0
TCGA-V1-A8MM	19.228	0.104654	20
TCGA-KC-A4BL	19.2781	1.5e-05	0
TCGA-EJ-AB27	19.2926	7.71e-05	5
TCGA-EJ-5515	19.2992	6.68e-05	NA
TCGA-CH-5792	19.4118	0.0010865	19
TCGA-EJ-5494	19.4179	0.000973836	0
TCGA-V1-A8X3	19.4935	0.0174063	10
TCGA-2A-A8VO	19.5737	0.0243407	5
TCGA-EJ-5512	19.6237	1.64e-05	7
TCGA-KK-A6DY	19.7149	0.000557614	17
TCGA-KK-A8IK	19.7341	0.957161	31
TCGA-J4-A83M	19.756	0.0109048	0
TCGA-EJ-7783	19.7781	8.56e-06	5
TCGA-CH-5738	19.7799	0.000818777	0
TCGA-KC-A7FA	19.8158	0.0685286	9
TCGA-VP-A87H	19.8365	0.0711277	9
TCGA-KK-A7B3	19.8531	1	12
TCGA-V1-A8MG	19.889	0.0489467	22
TCGA-CH-5771	19.9095	0.000699277	NA
TCGA-EJ-7785	19.9861	5.43e-05	4
TCGA-EJ-7314	20.0833	0.0345666	5
TCGA-V1-A9Z8	20.0936	0.00982408	9
TCGA-EJ-5509	20.1879	0.0564776	15
TCGA-EJ-5517	20.1891	0.0415397	7
TCGA-2A-A8VX	20.2034	0.0671639	6
TCGA-HC-7744	20.3465	0.0222828	3
TCGA-HC-8261	20.3811	0.0292761	5
TCGA-EJ-5524	20.4521	0.0278254	18
TCGA-EJ-5518	20.4798	0.037083	26
TCGA-EJ-5510	20.5181	0.00017698	15
TCGA-EJ-7321	20.5362	1	7
TCGA-X4-A8KQ	20.5643	0.181548	17
TCGA-4L-AA1F	20.5786	1	37
TCGA-V1-A8WN	20.6461	6.85e-06	0
TCGA-HC-7749	20.73	0.0474891	7
TCGA-VN-A88K	20.7522	0.145326	17
TCGA-XK-AAJT	20.8114	0.200664	28
TCGA-HC-7740	21.0446	0.000135293	0
TCGA-EJ-5496	21.0657	0.0139902	13
TCGA-HC-A631	21.2274	0.107384	11
TCGA-ZG-A9LN	21.3035	0.0126502	14
TCGA-KK-A59X	21.3275	0.149635	23
TCGA-KK-A7AP	21.4202	0.207029	27
TCGA-J4-A6G3	21.4504	4.52e-05	NA
TCGA-VP-A875	21.5205	0.0788776	4
TCGA-YL-A9WY	21.5987	1	32
TCGA-EJ-5504	21.6084	0.0124549	25
TCGA-HC-8256	21.7561	0.0164157	8
TCGA-HC-7821	21.7743	0.159437	11
TCGA-HC-7231	21.8219	0.0296843	10
TCGA-CH-5764	21.8236	0.0443622	10
TCGA-V1-A9ZK	21.9439	0.00213072	30
TCGA-KK-A8IJ	22.0397	0.043834	6
TCGA-J4-A83I	22.0738	0.0917113	21
TCGA-HC-A632	22.0799	0.16234	25
TCGA-HC-7736	22.0831	0.00455467	22
TCGA-YL-A8HM	22.1116	0.902557	29
TCGA-EJ-5508	22.2423	0.000220512	4
TCGA-G9-6499	22.2719	1	30
TCGA-SU-A7E7	22.3326	7.42e-05	13
TCGA-CH-5772	22.4359	0.0151637	4
TCGA-HC-7820	22.4769	1.54e-06	3
TCGA-ZG-A9LM	22.5276	0.322738	22
TCGA-EJ-7327	22.6099	0.00245963	3
TCGA-EJ-7788	22.6812	0.0276191	4
TCGA-EJ-5498	22.7517	0.000171959	0
TCGA-EJ-5502	22.9588	1.61e-05	0
TCGA-ZG-A9L5	23.0294	1	30
TCGA-EJ-5495	23.1896	0.0105318	17
TCGA-G9-A9S0	23.3938	0.131754	22
TCGA-HC-A4ZV	23.4618	0.298919	44
TCGA-HC-7077	23.4745	0.0570654	8
TCGA-CH-5768	23.6499	0.0461811	7
TCGA-G9-6333	23.6653	0.000259082	6
TCGA-ZG-A9N3	23.6657	0.843765	39
TCGA-EJ-8469	23.7643	0.189842	13
TCGA-EJ-7331	23.8832	0.000750666	9
TCGA-HC-7209	24.0453	0.0474298	13
TCGA-J9-A52B	24.0517	0.106337	4
TCGA-EJ-5506	24.0862	2.86e-06	NA
TCGA-EJ-5527	24.111	0.000304495	15
TCGA-J4-AATZ	24.4079	0.0673047	11
TCGA-VN-A88R	24.4082	0.0895051	22
TCGA-EJ-5516	24.7339	0.000104387	4
TCGA-G9-6363	24.8865	0.0351707	14
TCGA-EJ-5511	25.0425	0.121871	11
TCGA-KK-A8IB	25.1209	1	18
TCGA-KK-A8II	25.2245	0.0477447	8
TCGA-EJ-5542	25.2654	0.0194717	4
TCGA-ZG-A9LZ	25.2788	0.14977	18
TCGA-EJ-A7NJ	25.5292	1.46e-05	0
TCGA-HC-8266	25.5883	0.0353009	14
TCGA-V1-A8WL	25.5958	0.0466388	7
TCGA-YL-A9WH	25.6001	0.947083	30
TCGA-YL-A9WJ	25.6032	3.74e-05	14
TCGA-V1-A9O9	25.6869	0.0547435	15
TCGA-HC-8216	25.7644	0.0245103	23
TCGA-KK-A8IM	25.9217	0.000635017	11
TCGA-EJ-7784	26.0885	1	18
TCGA-HC-8258	26.1528	9.81e-06	NA
TCGA-EJ-7794	26.2755	8.54e-06	9
TCGA-EJ-5507	26.2787	0.198252	16
TCGA-G9-6377	26.3404	0.0310576	12
TCGA-EJ-5526	26.3736	0.0324372	10
TCGA-EJ-8468	26.4361	0.0599295	12
TCGA-KK-A6E1	26.4673	0.998914	30
TCGA-HC-7213	26.579	0.999694	19
TCGA-KC-A4BV	26.6315	0.137727	16
TCGA-YJ-A8SW	26.636	0.188034	22
TCGA-ZG-A9L0	26.712	0.1279	30
TCGA-CH-5791	26.879	0.0854818	12
TCGA-XA-A8JR	26.9205	4.99e-05	5
TCGA-EJ-7781	26.9588	0.0261539	8
TCGA-EJ-A7NM	27.0844	0.0836324	11
TCGA-HC-7748	27.2496	0.00571544	10
TCGA-KC-A4BN	27.4041	3.51e-05	0
TCGA-KK-A8I9	27.4737	0.0198798	13
TCGA-FC-7961	27.6593	1	35
TCGA-VP-A87J	27.693	0.0804198	9
TCGA-CH-5748	27.7564	4.54e-05	7
TCGA-TP-A8TT	27.7787	0.0758297	14
TCGA-HC-7211	28.0671	0.0824749	7
TCGA-VP-A87C	28.0948	0.000154264	7
TCGA-EJ-7330	28.121	0.000608902	29
TCGA-CH-5766	28.2104	0.055022	19
TCGA-VN-A88O	28.2162	0.000474149	7
TCGA-KK-A8IF	28.4365	0.293161	24
TCGA-2A-AAYO	28.4892	0.02236	6
TCGA-HC-A9TH	28.7443	0.0922041	11
TCGA-EJ-5522	29.0129	0.000775415	2
TCGA-HC-7079	29.2431	2.61e-05	0
TCGA-V1-A8WV	29.6797	0.943242	37
TCGA-CH-5739	29.9328	0.0995081	8
TCGA-FC-A4JI	29.9568	0.933347	45
TCGA-J4-A67T	30.2377	1.76e-05	0
TCGA-EJ-A8FS	30.2637	0.103938	16
TCGA-ZG-A9MC	30.4544	0.0107344	20
TCGA-HC-8265	30.6851	0.060767	8
TCGA-XK-AAIV	30.8417	0.999996	43
TCGA-CH-5750	32.1645	0.0116563	2
TCGA-J4-8200	32.979	0.0241296	7
TCGA-YL-A8S8	33.4681	0.164495	30
TCGA-CH-5761	33.8448	0.356988	32
TCGA-EJ-A65J	34.2452	0.0609474	13
TCGA-HC-7075	34.3697	0.00472338	0
TCGA-KC-A7FD	35.1944	0.0146596	1
TCGA-EJ-8470	35.691	0.0026404	20
TCGA-EJ-5531	36.3124	0.000843321	14
TCGA-V1-A9O5	37.0034	0.571467	27
TCGA-V1-A9O5	37.0034	0.571467	27
TCGA-2A-A8VT	38.0577	1	19
TCGA-V1-A8WW	38.983	0.121671	12
TCGA-CH-5788	39.7619	0.256684	28
TCGA-M7-A725	40.411	0.156233	15
TCGA-CH-5754	40.9056	0.193472	35
TCGA-EJ-7782	42.0188	0.100927	20
TCGA-HC-A8CY	42.0798	0.123688	9
TCGA-HC-7233	43.5726	0.000861697	0
TCGA-YL-A9WI	44.6026	0.333491	21
TCGA-KK-A8IL	44.9183	0.00675418	2
TCGA-G9-7521	47.238	1	23
TCGA-YL-A8SC	49.3588	0.0899468	10
TCGA-V1-A8MJ	50.501	0.000121504	15
TCGA-CH-5751	51.74	0.0818395	26
TCGA-EJ-5514	52.7925	0.108851	19
TCGA-CH-5753	56.4335	0.191742	17
TCGA-ZG-A9KY	60.1947	0.0839152	24

## Sheet: Fig7
Fig. 7a								Fig. 7d					Fig. 7h
Olaparib/μM	Tsin-EV			Tsin-DTX3L				DMSO		Olaparib			day	Tsin-EV+Vehicle						Tsin-DTX3L+Vehicle						Tsin-EV+Olaparib						Tsin-DTX3L+Olaparib
0	1.14	1.041	1.09	1.063	1.031	1.046		Tsin-EV	Tsin-DTX3L	Tsin-EV	Tsin-DTX3L		1	13.66	10.08	17.78	14.58	14.65	18.76	16.49	23.3	18.67	10.3	12.31	29.83	10.84	15.86	19.56	13.7	26.88	16.35	11.08	15.64	12.72	11.99	10.5	12.6
7.5	1.109	0.962	0.97	0.608	0.598	0.578		203	244	112	65		5	16.81	23.13	36	20.22	18.25	20.98	19.29	30.08	33.09	31.74	31.68	31.1	16.03	12.65	24.3	23.09	28.57	35.24	13.86	13.83	15.88	19.56	13.08	18.79
15	0.866	0.744	0.866	0.322	0.304	0.302		215	258	120	60		10	122.94	138.72	91.01	54.08	65.54	44.51	72.91	60.38	68.47	68.9	69.07	56.51	32.31	20.71	39.36	41.43	43.52	60.84	12.55	12.93	12.99	17.15	19.02	16.19
31.25	0.594	0.594	0.457	0.12	0.113	0.111		220	213	121	72		15	331.87	296.14	114.51	119.55	193.62	88.75	210.13	165.74	152.65	169.95	188.41	172.67	97.83	53.7	42.8	85.14	70.42	98.27	16.19	17.73	15.52	15.47	20.36	20.09
62.5	0.287	0.287	0.283	0.032	0.04	0.038							20	586.82	399.36	219.19	226.75	282.1	226.25	640.04	253.03	260.67	462.13	258.87	396.49	162.84	122.67	81.79	110.06	120.97	113.52	18.79	20.98	22.09	17.39	18.56	21.26
125	0.113	0.102	0.115	0.009	0.01	0.006							25	686.51	463.75	396.54	471.39	291.94	381.38	720.24	321.1	360.27	482.71	294.1	516.18	279.02	147.3	120.18	128.58	165.68	151.57	23.73	15.84	22.57	19.67	15.97	22.82
250	0.021	0.056	0.046	0.001	0.002	0.007							30	803.5	576.71	435.91	623.52	468.49	438.5	855.61	368	497.19	587.61	380.04	559.41	288.69	168.9	135.64	157.05	215.41	186.39	39.51	14.61	25.61	13.7	15.91	25.52
500	0.001	0.003	0.002	0.002	0.001	0.004
LogIC50	1.559			0.9056
IC50/μM	36.24			8.047
Fig. 7b								Fig. 7f
Olaparib/μM	Tsin-EV			Tsin-DTX3L				DMSO		Olaparib
0	1.427	1.194	1.267	1.694	1.669	1.687		Tsin-EV	Tsin-DTX3L	Tsin-EV	Tsin-DTX3L
7.5	1.321	1.144	1.076	0.931	0.926	0.945		256	276	145	13
15	1.034	1.076	1.03	0.624	0.623	0.592		269	289	126	12
31.25	0.853	0.821	0.819	0.392	0.365	0.401		248	291	133	13
62.5	0.623	0.659	0.603	0.099	0.059	0.073
125	0.342	0.382	0.318	0.01	0.13	0.014
250	0.052	0.036	0.049	0.005	0.003	0.06
500	0.005	0.002	0.002	0.003	0	0.001
LogIC50	1.868			0.9722
IC50/μM	73.74			9.381

## Sheet: Supplementary Fig1
Supplementary Fig. 1b					Supplementary Fig. 1c				Supplementary Fig. 1d				Supplementary Fig. 1f
Cytoplasmic TIRR per field in PC-3 cells													Cytoplasmic TIRR per field in 53BP1 positive cells
Control	IR	Cisplatin	CPT										-	IR
0.04	0.85	0.72	0.79										0.08	0.6
0.08	0.9	0.63	0.48										0.1	0.83
0.11	0.87	0.66	0.59										0.08	0.82
0.07	0.89	0.67	0.58										0	0.63
0.1	0.76	0.51	0.53										0.11	0.88
0.05	0.8	0.62	0.65										0.02	0.87
0	0.88	0.54	0.63										0.11	0.79
0.01	0.73	0.75	0.5										0.12	0.79
0.03	0.66	0.52	0.55										0.1	0.55
0.04	0.92	0.66	0.77										0.07	0.66
0.02	0.68	0.6	0.67										0	0.82
0.14	0.77	0.61	0.54										0.1	0.83
0.12	0.9	0.62	0.46										0.06	0.75
0.03	0.79	0.55	0.49										0	0.64
0.08	0.64	0.66	0.45										0.14	0.85
0.1	0.59	0.5	0.55										0	0.59
0.08	0.95	0.53	0.46										0.07	0.82
0.09	0.88	0.63	0.69										0.13	0.75
0	0.75	0.57	0.6										0.08	0.44
0.07	0.8	0.8	0.78										0	0.4

## Sheet: Supplementary Fig2
Supplementary Fig. 2a			Supplementary Fig. 2b				Supplementary Fig. 2f
			Supplementary Fig. 2c
			refer to Sheet Supplementary Fig. 2c
Supplementary Fig. 2d			Supplementary Fig. 2e				Supplementary Fig. 2g

[truncated: 5 more sheets: Supplementary Fig. 2c, Supplementary Fig3, Supplementary Fig4, Supplementary Fig5, Supplementary Fig6]
